# Supplementary material for: MMSpa is a deep learning-based tool that enhances the identification of spatial domains in spatial transcriptomics studies
Source: PLoS Biol. 2026 Jan 5;24(1):e3003580. doi: 10.1371/journal.pbio.3003580 (PMC12768284; doi:10.1371/journal.pbio.3003580)
Supplement: S1 Table — (XLSX) [file pbio.3003580.s029.xlsx]

## Sheet: Sheet1
Platform	Tissue	section	spots	genes	source
10X Visium	DLPFC	151507	4221	33538	https://libd.shinyapps.io/spatialLIBD
		151508	4381	33538
		151509	4788	33538
		151510	4595	33538
		151669	3636	33538
		151670	3484	33538
		151671	4093	33538
		151672	3888	33538
		151673	3611	33538
		151674	3635	33538
		151675	3566	33538
		151676	3431	33538
	Mouse Brain	Mouse Brain Serial Section 2 (Sagittal-Posterior)	3289	32285	https://www.10xgenomics.com/datasets/mouse-brain-serial-section-2-sagittal-posterior-1-standard-1-1-0
		Mouse Brain Serial Section 1 (Sagittal-Posterior)	3355	32285	https://www.10xgenomics.com/datasets/mouse-brain-serial-section-1-sagittal-posterior-1-standard-1-1-0
		Adult Mouse Brain Section1(Coronal)	2903	32285	https://www.10xgenomics.com/resources/datasets/adult-mouse-brain-section-1-coronal-stains-dapi-anti-neu-n-1-standard-1-1-0
		Mouse Brain Serial Section 1 (Sagittal-Anterior)	2695	32285	https://www.10xgenomics.com/datasets/mouse-brain-serial-section-1-sagittal-anterior-1-standard-1-1-0
	Human Breast	Human Breast Cancer Section 1	3798	36601	https://www.10xgenomics.com/datasets/human-breast-cancer-block-a-section-1-1-standard-1-1-0
Stereo-seq	Mouse Embryo	E9.5_E1S1	5913	25568	https://db.cngb.org/stomics/mosta/
		E9.5_E2S3	5059	24238
STARmap	Mouse Visual Cortex	——	1207	1020	https://gene.ai.tencent.com/SpatialOmics/
osmFISH	Mouse Somatosensory Cortex	——	5328	33	https://gene.ai.tencent.com/SpatialOmics/
MERFISH	Mouse Hypothalamus	——	5488	155	https://gene.ai.tencent.com/SpatialOmics/
ST protocol	Human pancreatic ductal adenocarcinoma (PDAC)	PDAC-A-ST1	428	25753	GSM3036911 (GSE111672)
