# Supplementary material for: MMSpa is a deep learning-based tool that enhances the identification of spatial domains in spatial transcriptomics studies
Source: PLoS Biol. 2026 Jan 5;24(1):e3003580. doi: 10.1371/journal.pbio.3003580 (PMC12768284; doi:10.1371/journal.pbio.3003580)
Supplement: S2 Table — (XLSX) [file pbio.3003580.s030.xlsx]

## Sheet: Sheet1
Slice	Metrics	MMSpa	w/o edge removal	w/o mask	w/o re-mask
151507	ARI	0.605	0.51	0.494	0.487
	NMI	0.716	0.663	0.61	0.618
	Purity	0.793	0.686	0.66	0.669
151508	ARI	0.55	0.46	0.507	0.466
	NMI	0.645	0.612	0.58	0.611
	Purity	0.736	0.686	0.714	0.687
151509	ARI	0.514	0.431	0.431	0.502
	NMI	0.638	0.575	0.567	0.616
	Purity	0.751	0.709	0.699	0.727
151510	ARI	0.494	0.497	0.421	0.479
	NMI	0.634	0.612	0.559	0.603
	Purity	0.768	0.749	0.734	0.768
151669	ARI	0.366	0.363	0.354	0.312
	NMI	0.588	0.589	0.583	0.503
	Purity	0.817	0.818	0.817	0.725
151670	ARI	0.407	0.201	0.373	0.309
	NMI	0.563	0.437	0.45	0.47
	Purity	0.828	0.769	0.818	0.765
151671	ARI	0.6	0.569	0.563	0.587
	NMI	0.702	0.684	0.656	0.689
	Purity	0.895	0.891	0.876	0.89
151672	ARI	0.667	0.565	0.585	0.653
	NMI	0.712	0.675	0.667	0.707
	Purity	0.872	0.839	0.854	0.872
151673	ARI	0.61	0.559	0.531	0.489
	NMI	0.72	0.705	0.655	0.659
	Purity	0.796	0.78	0.769	0.717
151674	ARI	0.62	0.493	0.507	0.457
	NMI	0.73	0.648	0.656	0.619
	Purity	0.818	0.708	0.717	0.699
151675	ARI	0.595	0.548	0.58	0.579
	NMI	0.712	0.662	0.672	0.685
	Purity	0.765	0.733	0.762	0.763
151676	ARI	0.582	0.518	0.403	0.577
	NMI	0.683	0.635	0.554	0.67
	Purity	0.77	0.769	0.607	0.765
