# Supplementary material for: MMSpa is a deep learning-based tool that enhances the identification of spatial domains in spatial transcriptomics studies
Source: PLoS Biol. 2026 Jan 5;24(1):e3003580. doi: 10.1371/journal.pbio.3003580 (PMC12768284; doi:10.1371/journal.pbio.3003580)
Supplement: S3 Table — (XLSX) [file pbio.3003580.s031.xlsx]

## Sheet: Sheet1
	DLPFC_median	MERFISH	osmFISH	STARmap
MMSpa	0.588398	0.48984	0.481114	0.602893
SpaceFlow	0.314116	0.290383	0.297903	0.476088
conST	0.442898	——	——	0
stCMGAE	0.505651	0.45843	0.310303	0.414492
SpaMask	0.370179	0.413235	0.385974	0.00462371
