# Supplementary material for: MMSpa is a deep learning-based tool that enhances the identification of spatial domains in spatial transcriptomics studies
Source: PLoS Biol. 2026 Jan 5;24(1):e3003580. doi: 10.1371/journal.pbio.3003580 (PMC12768284; doi:10.1371/journal.pbio.3003580)
Supplement: S4 Table — (XLSX) [file pbio.3003580.s032.xlsx]

## Sheet: Sheet1
Method	Preprocessing / Spatial Graph Construction	Encoder Architecture	Learning approach	Advantages	Disadvantages
m2ST	Standard KNN graph based on spatial physical distance	GAT	Masked Autoencoding with multiple encoders and decoders	Multi-encoder framework for generating diverse representations	1. KNN-based spatial graph lacks biological insight.
					2. Performance may be sensitive to the number of encoders/decoders, especially when facing different ST data types.
MAEST	Standard KNN graph based on spatial physical distance	GAT	Masked Autoencoding + Contrastive Learning	Incorporates additional NLP and contrastive learning modules to better reconstruct masked gene expression	1. Contrastive learning efficacy is highly dependent on data augmentation strategies and may need to be adjusted when facing different ST data types.
					2. KNN-based spatial graph constraints.
stCMGAE	PCA + Standard KNN graph based on spatial physical distance	GCN + NLP	Masked Autoencoding + Contrastive Learning	Integration of GCN and NLP for contrastive learning to enhance feature extraction	1. GCN encoder are prone to over-smoothing, resulting in unclear fine-grained domain boundaries in complex tissues.
					2. KNN-based spatial graph constraints.
					3. Contrastive learning constraints.
SpaMask	PCA + Standard KNN graph based on spatial physical distance	GCN + NLP	Dual Masking + Contrastive Learning	Shared-weight encoder to simultaneously optimize masked gene expression reconstruction and masked graph structure learning via contrastive loss	1. KNN-based spatial graphs will directly lead to incorrect spatial graph reconstruction.
					2. Contrastive learning constraints.
					3. GCN over-smoothing constraints.
MMSpa	Biologically-driven edge removal strategy (joint modeling of biological functional similarity & spatial proximity).	GAT	Masked Autoencoding	1. Biologically driven edge removal strategy fundamentally reduces noisy edges in the spatial graph	Edge removal strategy is related to the quality of ST data
				2. GAT Dynamic attention adaptively learns similarities between different spots and overcomes over-smoothing.
				3. Streamlined but stable graph autoencoder frame.
