# Supplementary material for: MMSpa is a deep learning-based tool that enhances the identification of spatial domains in spatial transcriptomics studies
Source: PLoS Biol. 2026 Jan 5;24(1):e3003580. doi: 10.1371/journal.pbio.3003580 (PMC12768284; doi:10.1371/journal.pbio.3003580)
Supplement: S5 Table — (XLSX) [file pbio.3003580.s033.xlsx]

## Sheet: Sheet1
	Sample1			Sample2			Sample3
Methods	ARI	NMI	Purity	ARI	NMI	Purity	ARI	NMI	Purity
MMSpa	0.59	0.72	0.795	0.51	0.61	0.85	0.51	0.66	0.74
STAGATE	0.572	0.717	0.786	0.504	0.637	0.846	0.51	0.665	0.735
GraphST	0.405	0.54	0.62	0.493	0.527	0.806	0.25	0.29	0.53
SpaDo	0.473	0.643	0.71	0.48	0.602	0.803	0.559	0.663	0.738
SpaMask	0.473	0.643	0.71	0.454	0.633	0.831	0.307	0.508	0.619
