# Supplementary material for: MMSpa is a deep learning-based tool that enhances the identification of spatial domains in spatial transcriptomics studies
Source: PLoS Biol. 2026 Jan 5;24(1):e3003580. doi: 10.1371/journal.pbio.3003580 (PMC12768284; doi:10.1371/journal.pbio.3003580)
Supplement: S6 Table — (XLSX) [file pbio.3003580.s034.xlsx]

## Sheet: Sheet1
Datasets	masking ratio	re-masking ratio	alhpa	knn cutoff	exp_cutoff	Related figures
DLPFC	0.3	0.2	1	6	450	Fig 2, Fig S1-S7, Fig S19-S20
DLPFC (ablation) -edge removal	0.3	0.2	1	6	0	Fig S16
DLPFC (ablation) -masking	0	0.2	1	6	450	Fig S16
DLPFC (ablation) -re-masking	0.3	0	1	6	450	Fig S16
AMBS1	0.3	0.1	1	6	300	Fig 3, Fig S8, Fig S10
MB2SP	0.3	0.1	1	6	300	Fig 3, Fig S8-S9
Breast	0.3	0.6	2	6	300	Fig 4, Fig S12
Breast (ablation) -edge removal	0.3	0.6	2	6	0	Fig S16
Breast (ablation) -masking	0	0.6	2	6	300	Fig S16
Breast (ablation) -re-masking	0.3	0	2	6	300	Fig S16
E1S1	0.5	0	2	12	300	Fig 5, Fig S13
E2S3	0.3	0.1	1	10	300	Fig 5, Fig S14
E2S3 (ablation) -edge removal	0.3	0.1	1	10	0	Fig S16
E2S3 (ablation) -masking	0	0.1	1	10	300	Fig S16
E2S3 (ablation) -re-masking	0.3	0	1	10	300	Fig S16
STARmap	0.3	0.1	1	8	300	Fig 6, Fig S15
STARmap (ablation) -edge removal	0.3	0.1	1	8	0	Fig S16
STARmap (ablation) -masking	0	0.1	1	8	300	Fig S16
STARmap (ablation) -re-masking	0.3	0	1	8	300	Fig S16
osmFISH	0.1	0.1	1	10	15	Fig 6, Fig S15
osmFISH(ablation) -edge removal	0.1	0.1	1	10	0	Fig S16
osmFISH(ablation) -masking	0	0.1	1	10	15	Fig S16
osmFISH(ablation) -re-masking	0.1	0	1	10	15	Fig S16
MERFISH	0.3	0.2	1	10	100	Fig 6, Fig S15
MERFISH (ablation) -edge removal	0.3	0.2	1	10	0	Fig S16
MERFISH (ablation) -masking	0	0.2	1	10	100	Fig S16
MERFISH (ablation) -re-masking	0.3	0	1	10	100	Fig S16
PDAC	0.3	0.1	4	4	150	Fig 4, Fig S12
Anterior	0.3	0.1	6	6	300	Fig S11
