# Supplementary material for: MMSpa is a deep learning-based tool that enhances the identification of spatial domains in spatial transcriptomics studies
Source: PLoS Biol. 2026 Jan 5;24(1):e3003580. doi: 10.1371/journal.pbio.3003580 (PMC12768284; doi:10.1371/journal.pbio.3003580)
Supplement: S7 Table — (XLSX) [file pbio.3003580.s035.xlsx]

## Sheet: Sheet1
Datasets	Platform	Spots	Genes	Time(s)
DLPFC 151507	10X Visium	4221	33538	42.05
DLPFC 151508	10X Visium	4381	33538	43.46
DLPFC 151509	10X Visium	4788	33538	49.16
DLPFC 151510	10X Visium	4595	33538	46.96
DLPFC 151669	10X Visium	3636	33538	34.4
DLPFC 151670	10X Visium	3484	33538	32.48
DLPFC 151671	10X Visium	4093	33538	39.89
DLPFC 151672	10X Visium	3888	33538	38.52
DLPFC 151673	10X Visium	3611	33538	34.29
DLPFC 151674	10X Visium	3635	33538	34.47
DLPFC 151675	10X Visium	3566	33538	33.99
DLPFC 151676	10X Visium	3431	33538	32.2
Human Breast Cancer Section 1	10X Visium	3798	36601	36.64
Mouse Brain Serial Section 2	10X Visium	3289	32285	30.62
(Sagittal-Posterior)
Mouse Brain Serial Section 1	10X Visium	2695	32285	25.11
(Sagittal-Anterior)
Adult Mouse Brain Section 1	10X Visium	2903	32285	30.92
(Coronal)
E9.5_E1S1	Stereo-seq	5913	25568	69.26
E9.5_E2S3	Stereo-seq	5059	24238	53.16
Mouse Somatosensory Cortex	osmFISH	5328	33	27.01
Mouse Visual Cortex	STARmap	1207	1020	14.07
Mouse Hypothalamus	MERFISH	5488	155	28.66
PDAC	ST	428	25753	13
